# Supplementary material for: Exploring the Interactions between Plant Proanthocyanidins and Thiabendazole: Insights from Isothermal Titration Calorimetry
Source: Molecules. 2024 Jul 25;29(15):3492. doi: 10.3390/molecules29153492 (PMC11313799; doi:10.3390/molecules29153492)
Supplement: Supplementary file 1 [file molecules-29-03492-s001.zip]

Archive with 1 entries (1 files):
- molecules-3025346-supplementary.pdf
